# Supplementary material for: Afucosylated Plasmodium falciparum-specific IgG is induced by infection but not by subunit vaccination
Source: Nat Commun. 2021 Oct 5;12:5838. doi: 10.1038/s41467-021-26118-w (PMC8492741; doi:10.1038/s41467-021-26118-w)
Supplement: Supplementary file 4 — Source Data [file 41467_2021_26118_MOESM4_ESM.xlsx]

## Sheet: Cohort I (Fig. 2)
Well_ID	Sample_ID	VAR2CSA_IgG1_FUC	VAR2CSA_IgG1_GAL	VAR2CSA_IgG1_SIAL	VAR2CSA_IgG1_BISECT	VAR6_IgG1_FUC	VAR6_IgG1_GAL	VAR6_IgG1_SIAL	VAR6_IgG1_BISECT	GLURP_IgG1_FUC	GLURP_IgG1_GAL	GLURP_IgG1_SIAL	GLURP_IgG1_BISECT	Total_IgG1_FUC	Total_IgG1_GAL	Total_IgG1_SIAL	Total_IgG1_BISECT	BW	Parity	Hb	PM	Age	GestAgeAtSampling	FV2cho_AU	FV2bic_AU	FV6bic_AU	GLURP_AU
P_01_A09	DF-NC1													94.5214	64.2761	9.16378	14.8388
P_02_A09	DF-NC1													94.8367	65.0198	8.59716	14.8064
P_01_B09	DF-NC2													86.7748	64.1791	9.04446	12.8639
P_02_B09	DF-NC2													87.2527	64.6247	8.57306	13.3092
P_01_C09	DF-NC3													95.976	65.9689	9.94919	14.0845
P_02_C09	DF-NC3													96.1578	66.3091	9.5411	14.3075
P_01_D09	DF-NC4													95.716	61.7773	8.72597	16.8214
P_02_D09	DF-NC4													94.7602	62.9053	7.95069	16.1506
P_01_E09	DF-NC5													87.7521	63.0044	8.66187	15.8649
P_02_E09	DF-NC5													87.3773	62.3603	7.79261	15.9366
P_01_A01	DP012	56.6621	78.2892	14.8696	3.11798	52.9479	62.1632	9.90699	5.17725	96.4323	63.745	13.4355	10.2466	89.8045	41.2657	6.84168	11.5078	2.5	1	10.5	Yes	30	3	85.67	85.57	132.92	162.27
P_01_B01	DP013	28.2055	77.8438	11.3957	1.89892	22.4513	80.4576	10.7581	1.29712	82.9589	76.4038	15.7003	8.74631	80.7067	62.3	9.00302	6.11177	2.6	3	13.8	No	30	3	50.16	59.1	206.83	105.71
P_01_C01	DP016	63.6623	73.9943	10.9247	6.85981	29.0636	79.959	12.3951	2.40462					86.585	62.2811	9.56558	8.90441	2.9	2	7.7	No	31	4	36.55	36.22	181.05	4.91
P_01_D01	DP022	25.8874	84.1771	15.7902	2.40552	27.3479	81.2998	13.681	1.9694	94.8678	70.2512	15.1999	11.8047	80.1311	70.8974	11.7305	6.63626	2.4	0	10.9	No	20	3	7.25	4.86	45.14	63.84
P_01_E01	DP023	68.0722	83.0471	13.4545	5.46345	30.9231	86.107	14.2275	2.73139	99.1622	66.4331	14.3545	12.5707	90.2396	65.6725	10.7496	11.033	2.8	1	8.1	No	24	6	90.62	94.42	73.83	105.1
P_01_F01	DP024	91.4986	72.6073	13.9216	6.80387	36.1937	76.1212	11.0925	3.22606	92.7673	64.8512	12.7662	8.30154	94.5143	49.3856	7.5207	10.556	3	0	7.3	Yes	19	6	2.96	5.52	16.86	7.16
P_01_G01	DP029	90.0512	77.9279	13.8599	4.53016	55.4011	74.7561	12.4716	4.85183	98.4266	79.4014	17.9194	9.12272	90.7535	61.6444	10.3011	8.30717	3	1	8.5	Yes	21	7	88.4	85.56	34.49	239.2
P_01_H01	DP048	68.8682	81.5395	16.9382	5.11842	52.3046	82.4922	15.0769	4.82932	93.194	70.3518	16.6333	10.6138	85.7505	61.1573	10.9721	10.7336	2.5	0	11.3	Yes	22	6	19.05	12.13	78.06	301.28
P_01_A02	DP049	85.0225	80.1879	13.9997	5.7052	45.1309	82.5643	13.9904	3.14069	98.6496	70.3504	12.0626	8.72967	92.9847	59.7314	10.1348	9.07212	3.7	1	10.5	No	20	6	94.31	96.05	141.28	278.76
P_01_B02	DP053	89.7793	77.1978	14.0261	4.05923	39.7672	81.1594	14.3627	2.03152	97.7209	69.2227	14.404	8.05232	93.9639	52.1712	7.56844	7.3851	2.7	0	10.9	Yes	20	4	60.14	61.63	160.26	290.08
P_01_C02	DP054	86.6949	74.2571	14.2857	4.04966	44.0569	66.6445	7.93389	3.49499					91.2345	56.7682	8.12988	8.06261	2.1	0	12	Yes	20	5	36.79	33.8	66.65	17.01
P_01_D02	DP056	83.0369	54.7599	6.05399	5.57099	50.9383	65.3019	6.26458	3.41229	96.1403	67.3533	13.7339	11.0971	89.5346	46.6741	5.15698	8.06864	3.6	1	11.3	No	22	4	95.75	97.48	85.1	108.33
P_01_E02	DP058	92.5311	75.9709	13.6631	3.42755	56.1701	84.04	18.6033	4.35192	97.7846	80.3589	16.0781	5.7531	92.955	71.4946	14.0046	9.15352	3.3	2	9.7	No	26	5	43.37	48.08	17.99	165.28
P_01_F02	DP062					21.7886	79.2266	11.3561	2.55649	96.1073	79.043	16.2668	19.3491	82.4549	66.7907	10.2793	10.7734	1.8	0	6.5	No	20	4	1.62	19.59	143.98	6.2
P_01_G02	DP066	82.9409	72.5876	14.4314	5.491	55.5242	71.8463	10.6685	4.56232	97.6155	76.549	15.8629	9.99134	93.8412	64.472	11.4033	7.51348	3	1	8.5	No	24	5	2.5	5.11	12.76	26.65
P_01_H02	DP067	86.6001	73.2187	17.5214	5.61756	24.6194	80.8945	16.711	1.6203	94.042	82.7035	23.3731	8.00139	77.946	64.7572	13.2641	6.71013	2.8	0	8.5	No	19	6	60.92	59.29	147.51	2.44
P_01_A03	DP068	42.0384	74.0692	10.212	3.50494	35.9956	77.7821	10.9118	2.55083	97.6404	68.4448	10.023	12.9129	82.0523	60.1515	8.77853	8.36502	3.8	3	10.1	Yes	30	4	57.65	57.54	92.64	16.93
P_01_B03	DP069	56.9605	81.7074	16.0002	3.75276	27.7381	83.1621	14.4049	2.45009	85.0254	84.6437	20.3363	9.698	79.3976	73.8194	13.3487	7.65488	2.5	1	11.8	Yes	24	6	54.52	58.91	9.42	65.96
P_01_C03	DP070	30.5727	84.0222	14.924	2.48704	25.4844	85.9695	14.5756	1.74853	53.1778	86.5775	20.0657	4.8198	70.1973	74.4221	12.9414	7.14775	2.9	3	10.9	No	33	6	75.64	80.58	151.73	140.65
P_01_D03	DP071	78.2079	78.5862	15.7668	4.42613	28.5927	79.6992	12.9573	2.00653	98.9298	77.6374	23.1013	14.1137	92.3421	60.4037	10.7892	8.97688	2.7	0	10.1	Yes	21	3	8.47	6.92	100.91	76.22
P_01_E03	DP072	97.4215	54.8179	9.61904	9.45507	47.75	59.0676	8.31816	6.04521	93.552	48.694	7.78608	10.7495	89.2739	47.6565	7.37112	9.1658	2.5	0	8.9	Yes	19	6	57.34	67.82	167.55	232.36
P_01_F03	DP073	36.6547	74.8089	11.9393	2.96356	26.1411	72.8631	10.2185	1.99856					88.7003	49.0942	8.01358	11.4286	2.5	0	9.3	Yes	27	6	92.07	90.9	184.75	103.5
P_01_G03	DP076	59.1469	81.8736	14.7709	5.32748	56.2426	81.2803	13.2919	5.23194					89.5774	67.666	11.6613	10.1503	3.7	1	10.5	Yes	25	3	95.72	95.18	51.15	203.79
P_01_H03	DP080	88.31	77.5213	14.7123	6.30256	38.6291	77.5207	11.9227	3.10945	94.8454	83.1272	19.7756	6.44541	89.9202	54.5064	9.38716	8.9723	2.6	2	11.3	Yes	26	5	94.27	93.85	101.53	44.1
P_01_A04	DP082	78.0388	78.2336	14.9293	2.75034	41.8929	73.5245	9.68103	3.13061	99.0374	75.8349	14.5163	6.00266	89.8125	67.0807	10.9812	7.86798	3.5	1	12.6	No	28	4	93.06	96.03	138.25	60.85
P_01_B04	DP087	89.8777	66.769	11.9393	6.97383	78.5441	61.5663	9.2003	6.66295	89.8779	69.2909	13.9101	9.55738	85.1625	61.9149	9.89906	9.08236	3.5	1	10.5	No	22	4	71.21	88.41	191.86	11.78
P_01_C04	DP088					51.0711	75.5361	13.4785	5.58818	97.917	73.0204	12.9594	10.2688	92.5245	66.6123	10.4779	9.21125	3.6	3	13	No	28	3	0	1.54	7.54	150.01
P_01_D04	DP089	92.7668	75.6366	18.5485	8.53415	60.4272	74.809	11.0058	4.59817	97.1731	80.1158	18.9064	13.6236	92.7901	63.121	10.8532	11.1942	3.1	0	13	No	22	6	1.54	12.19	80.26	117.09
P_01_E04	DP091	92.8256	77.4998	17.1444	5.46178	52.42	77.0984	13.0212	4.10532					85.4678	62.3024	11.9113	8.75335	2.5	0	7.7	Yes	18	4	77.4	76.63	93.18	1.79
P_01_F04	DP100	78.8107	85.761	16.6134	4.80476	41.2161	81.0416	11.7354	3.25295	87.1425	85.0138	19.7417	10.9754	82.9842	70.4993	11.5985	8.90774	3.2	1	9.7	No	23	6	74.28	60.39	117.21	8.51
P_01_G04	DP103	83.5408	79.7075	16.4176	5.35826	25.0168	78.8503	11.7217	2.07994					77.627	64.196	11.004	8.83444	2.2	0	10.9	No	20	5	94.78	92.65	212.26	4.81
P_01_H04	DP104					42.1685	75.9188	12.4983	3.27255	93.4077	57.5262	11.3575	7.57719	92.2738	55.3981	9.15032	8.38899	2	0	10.1	Yes	19	3	0.2	2.15	52.81	11.1
P_01_A05	DP105	92.9135	72.2236	12.1728	7.44292	28.1084	75.5073	9.49301	2.47915					81.0194	58.0301	8.4107	9.21857	2.8	0	7.3	Yes	20	6	81.11	83.24	209.89	10.87
P_01_B05	DP106	66.084	87.0056	17.3019	5.28975	32.6136	86.0951	15.1182	2.39251	86.2868	85.7482	25.938	8.67454	81.9892	76.7062	14.8132	8.31698	2.6	1	7.3	No	29	6	94.35	96.8	162.2	16.79
P_01_C05	DP110	68.9017	84.2081	16.5431	5.46499	46.4677	82.6433	13.2671	3.80228	97.132	88.7744	27.5778	6.85147	87.7886	67.204	11.5922	8.91141	2.8	0	9.3	No	27	5	90.21	98.54	145.32	4.5
P_01_D05	DP112	73.2586	62.5005	13.4891	7.73845	37.1093	78.7767	13.4651	3.14958					84.5881	67.3141	12.7491	8.3561	2.8	0	9.7	Yes	29	3	0.36	17.47	83.58	6.48
P_01_E05	DP115	76.8712	80.1481	14.7626	4.54222	43.1367	77.9484	11.9981	3.73412	99.0069	76.7699	15.9614	15.4133	80.5885	65.7362	10.4074	7.48757	3.5	2	10.9	No	24	5	82.44	88.59	134.05	20.44
P_01_F05	DP119	78.3615	82.5031	13.0858	5.17953	58.5448	82.5704	10.3964	3.53416	98.1298	73.9505	15.9502	14.3825	91.597	57.7691	8.05014	10.0955	3	2	9.3	No	25	5	104.92	100.54	139.13	50.92
P_01_G05	DP122	73.9631	81.1871	14.8268	5.7934	38.5972	77.3181	11.8718	3.76197					89.2098	56.7163	9.20686	11.1413	3.2	2	8.1	No	25	5	76.7	65.46	46.54	227.42
P_01_H05	DP125	41.5922	79.252	17.2397	3.87632	31.6125	77.3675	11.2209	2.48778					81.488	61.6166	9.95016	9.21477	2.9	0	10.9	No	28	2	18.06	14.01	127.89	51.3
P_01_A06	DP127	51.2033	86.2763	16.2711	2.79035	44.3983	79.8651	13.9067	4.04717	97.5799	61.9964	12.0524	11.6287	92.8586	63.5642	10.3461	9.45467	3.2	2	9.3	No	35	5	94.5	94.64	51.45	4.89
P_01_B06	DP129	89.8422	66.1706	13.2424	5.62669	34.277	67.9285	8.62514	2.24819	93.3765	67.2076	17.1352	10.9558	89.2748	48.4843	7.45219	8.00576	2.7	0	9.3	Yes	20	6	65.56	65.26	173.31	2.57
P_01_C06	DP130	36.3152	84.761	16.8014	3.24712	28.7435	83.3693	12.9938	2.19968	92.6455	79.2213	15.143	12.5992	77.0443	73.9306	13.3062	7.67899	3.2	6	9.3	No	36	0	42.44	44.74	124.15	32.13
P_01_D06	DP135	39.2068	73.6261	11.3917	3.85649	44.0797	70.7524	7.81404	3.27499	98.5414	54.7815	10.4052	11.51	80.1185	53.672	7.31488	8.40647	3.2	3	9.7	Yes	34	4	6.72	10.25	115.38	114.42
P_01_E06	DP136	71.8492	86.8466	20.2623	4.95787	35.2458	85.2826	15.035	3.04704	96.0316	74.6989	16.7234	11.8196	90.1834	69.3433	12.7179	10.8248	4.4	1	8.9	No	26	4	5.74	7.49	35.09	122.22
P_01_F06	DP137	86.9671	77.0642	13.731	6.67488	64.1442	80.5912	13.1163	4.8764	93.0213	77.7243	18.1672	11.4246	93.3574	66.4373	11.2935	7.91207	3.4	1	15	No	28	3	3.91	5.21	14.85	4.31
P_01_G06	DP141	97.9686	64.0032	11.9337	7.3397	52.0966	73.3519	9.94299	3.60339					92.7258	43.1864	6.29599	9.5983	2.4	0	7.7	No	17	6	87.99	84.15	124.29	1.91
P_01_H06	DP142	59.9295	80.0181	14.2134	3.63967	31.9518	78.5321	10.3284	1.69987	88.0072	75.4578	13.3631	6.8352	93.1779	61.3129	9.50909	6.03828	3.2	1	11.8	No	25	1	4	3.36	52.28	21.78
P_01_A07	DP143	91.3279	43.4048	5.5004	8.88981	53.284	56.4982	6.46348	5.20319	97.9201	56.342	9.49702	14.0712	96.5365	37.4516	4.46776	10.3344	1.9	0	11.3	Yes	19	1	3.12	2.65	31.34	3.77
P_01_B07	DP144	55.9555	79.461	12.9183	4.92174	27.1813	81.7599	12.1167	2.67603	98.1647	68.2549	14.558	19.0444	91.0766	66.3331	10.148	11.9228	3.2	1	10.9	Yes	24	6	90.56	78	119.39	350.89
P_01_C07	DP145	45.4273	75.1956	11.4186	4.8114	41.3814	75.3427	11.3586	4.09203	89.7163	71.9422	14.5112	12.6617	89.8736	61.1624	9.69078	10.1765	3.1	2	11.8	No	27	4	4.86	3.85	32.16	1.04
P_01_D07	DP146	97.962	72.2743	14.8152	6.64195	61.9873	69.1195	10.6538	5.72082					87.6595	56.1381	9.64488	9.53726	2.5	0	6.1	Yes	18	6	82.24	50.07	167.25	25.09
P_01_E07	DP147	64.253	73.1797	12.0841	5.69812	39.8337	75.821	11.2633	3.52681	90.492	65.8904	11.1057	10.0554	88.4844	57.0562	8.67595	9.63113	3.5	1	10.5	No	26	5	8.41	5.86	34.93	380.05
P_01_F07	DP148	67.7065	80.7038	17.4694	4.91091	75.7861	77.0732	11.8297	5.39886	88.66	80.6286	19.1784	5.827	92.8233	68.2452	11.3586	8.76245	2.8	1	8.9	No	21	6	0.93	8.2	36.31	181.24
P_01_G07	DP149	41.6514	68.2524	9.26745	2.37828	29.989	71.5887	9.69624	2.7136	95.8613	67.6957	12.8081	11.1618	90.6843	48.0772	7.59543	8.88969	1.6	6	6.9	Yes	35	5	91.77	83.93	43.9	351.95
P_01_H07	DP150	76.1366	79.2183	13.7044	8.79505	47.6365	83.9683	12.7128	4.11808					83.5497	72.2881	11.9198	9.68663	2.9	1	8.1	Yes	22	6	93.35	90.64	164.16	0.68
P_01_A08	DP152	85.4121	80.1288	14.0196	5.61712									91.149	55.9513	8.20784	9.41372	3.5	0	7.7	No	20	6	86.81	75.07	88.76	0.89
P_01_B08	DP154					57.7881	81.7064	11.9283	6.13652	90.869	82.7852	19.8185	11.5993	94.3077	60.8507	8.88876	11.7232	3.2	0	11.3	No	21	6	1.65	1.07	47.38	115.62
P_01_C08	DP155					36.4604	80.7946	11.5674	2.15304					93.1399	61.7835	9.28544	6.65746	2.7	0	11.8	No	18	2	1.41	7.7	58.64	5.6
P_01_D08	DP156					54.733	72.2976	9.47823	4.76358					92.1723	61.7709	8.14148	7.85303	3	0	12.2	No	24	3	1.38	3.63	15.8	5.17
P_01_E08	DP157	70.6217	86.7242	16.5949	4.62548	40.9444	86.8214	15.365	3.44492					89.9893	67.6332	10.2088	10.0726	2.8	1	9.7	No	27	6	68.74	60.74	101.98	2.4
P_01_F08	DP158					22.3675	80.7052	11.1738	2.07573	92.4633	72.0982	14.6734	12.155	73.9062	68.6555	10.1988	7.13678	3.8	0	11.3	No	20	3	1.01	8.89	47.05	68.32
P_01_G08	DP163	95.2249	60.0789	5.82448	4.57866	24.751	81.1539	10.6168	2.77237					83.3303	65.4686	8.6694	10.9514	3.3	1	11.3	No	26	4	10.21	13.6	74.05	0
P_01_H08	DP164	86.0475	78.8052	14.1196	4.35595	48.4037	76.3424	12.6039	3.71027	57.9824	82.2801	15.7782	7.09641	85.0346	60.6034	9.83116	9.35559	3	0	8.9	Yes	20	3	72.45	67.91	173.36	22.69
P_02_A01	DP165	91.8133	71.2859	12.6847	6.82132	38.6395	78.7711	11.6183	3.40341	99.4144	72.3607	15.5624	14.9024	92.4554	46.1243	6.51794	9.68919	2.6	0	8.5	Yes	20	6	79.66	64.8	119.76	19.88
P_02_B01	DP166	40.381	85.4872	17.2913	3.11357	36.3737	85.5258	15.1191	3.06918	97.5746	88.2386	23.2567	11.2766	81.8708	67.4517	10.8813	8.54848	2.9	8	10.1	No	42	3	18.81	12.33	71.11	23.68
P_02_C01	DP169	67.5372	80.0719	16.4102	5.76703	32.4796	79.2996	13.4771	2.91392	87.7287	76.409	16.9017	4.02271	79.8488	68.4799	11.5178	9.07706	2.7	1	11.3	No	21	5	25.32	34.4	120.7	11.03
P_02_D01	DP174	70.0101	66.6007	11.2145	6.01092	13.9378	77.1941	9.52076	1.02039	96.7925	73.446	14.9878	10.1224	85.9403	64.2931	10.0988	7.67639	3.2	0	10.9	Yes	23	6	3.75	6.8	114.51	299.85
P_02_E01	DP175	68.2588	66.3312	11.1674	6.33478	39.4583	79.1557	13.3693	2.80548					88.1407	59.3042	9.69423	8.9258	2.2	1	11	No	25	2	18.86	15.18	103.88	8.3
P_02_F01	DP177	85.5142	68.9844	11.3601	4.61162	40.6916	74.2054	9.26426	2.89072	92.3546	62.7933	11.2613	12.9686	76.6652	66.6442	9.66108	6.28349	2.9	0	9.6	Yes	22	4	22.15	16.73	149.62	297.41
P_02_G01	DP178	34.5189	76.6033	10.8782	3.06118	24.4037	77.537	11.2131	1.88067					82.1559	60.4341	7.94658	7.34975	3	3	9.5	No	29	3	22.31	18.01	121.11	2.36
P_02_H01	DP180	56.6585	76.8997	14.4754	7.84843	36.3603	76.4555	12.4194	4.50342	92.7897	72.9877	13.8011	13.3825	83.4604	63.4245	10.394	9.54274	2.9	0	8.5	Yes	18	6	1.43	2.25	57.8	7.13
P_02_A02	DP181	59.5677	70.536	8.89293	5.54455	40.0389	78.5844	10.3417	2.85281					83.6142	59.7139	8.03565	8.84206	2.5	2	10.1	No	23	3	16.91	14.13	84.12	0
P_02_B02	DP189	41.0062	86.2044	17.3568	2.34091	27.0479	86.5922	16.9084	1.85391					83.1696	71.2302	12.8445	7.40327	3.5	5	10.5	No	38	5	43.03	31.95	58.66	18.24
P_02_C02	DP193	79.1196	84.6724	18.3065	3.73162	40.0966	82.7417	13.6938	2.82107					84.4925	69.7033	11.6839	8.43813	3.6	1	8.9	No	24	3	68.36	84.67	112.34	28.09
P_02_D02	DP194	48.8279	76.0998	13.9177	4.16995	29.9698	83.3059	13.186	2.16855	96.2401	69.0315	14.2594	8.12314	89.2044	60.487	9.66214	8.67521	3	0	10.5	No	19	6	62.33	59.72	194.11	37.03
P_02_E02	DP197	66.6608	80.43	13.6839	4.53825	53.2981	82.4016	12.5926	3.16949	95.6261	84.2951	17.0539	10.0502	86.5455	68.3452	10.6403	7.89108	3.8	1	9.3	No	21	4	25.18	23.28	124.02	4.11
P_02_F02	DP198	73.0097	75.7173	14.2816	5.1413	64.409	68.9365	10.5696	4.47561	95.9781	81.417	17.5859	12.7978	86.5423	63.3264	10.3905	10.6593	3.3	2	9.3	No	23	4	76.93	80.34	153.63	62.27
P_02_G02	DP199	67.8939	78.6732	14.2444	7.38328	34.2217	80.2204	14.0464	2.76591	91.1783	77.9704	15.5902	13.161	88.8249	55.886	9.33575	10.5517	2.5	0	9.7	Yes	18	7	93.56	96.28	137.99	12.9
P_02_H02	DP200	61.702	79.3331	14.1239	4.54546	25.1558	82.7161	13.6513	2.12621					71.8552	71.9121	12.7141	7.64989	3.3	2	9.3	Yes	27	6	76.86	71.45	127.68	1.68
P_02_A03	DP201	60.8178	81.112	10.7618	3.3384	27.0368	77.8535	9.20136	2.08422	95.4831	77.1954	16.9441	13.3025	75.6414	65.6604	8.24995	8.99397	3	1	12.6	No	29	3	34.82	24.46	63.09	0
P_02_B03	DP202	69.593	74.3597	13.0947	7.342					98.2243	65.9714	15.6763	18.3509	94.2731	58.106	10.0568	13.0805	3.9	2	9.7	No	25	6	3.92	2.38	25.21	12.4
P_02_C03	DP203	47.1368	83.4968	16.312	3.72545					98.0159	83.4534	17.7192	11.3169	86.6776	66.2431	10.4218	9.59556	3.4	2	12.6	Yes	31	5	12.37	12.18	88.21	5.59
P_02_D03	DP204	67.7436	84.8179	17.403	3.72436	28.9058	82.8826	14.0638	2.13786	93.0801	81.5559	15.7679	7.00806	81.4627	68.487	11.914	8.80183	3.8	1	10.5	No	26	3	47.37	44.15	114.33	3.28
P_02_E03	DP206	93.9476	76.5805	15.4937	5.24266	42.4637	81.7372	14.2608	2.9778	83.3999	71.4226	16.3057	8.00393	90.8438	56.9425	9.19066	8.118	3.3	0	9.3	Yes	20	4	67.41	63.2	61.35	206.58
P_02_F03	DP208	34.5567	84.3799	14.0088	3.00784	25.1706	83.034	12.0958	2.12033	91.701	88.3643	21.0567	6.8194	89.0575	67.8883	10.3826	10.2655	3	4	8.9	No	31	6	15.73	12.3	60.12	144.94
P_02_G03	DP209	54.4684	77.4195	13.3647	4.84286	35.3203	74.6543	10.682	3.38167	92.8829	65.5526	13.715	11.9931	87.0132	57.2179	8.40215	8.24516	2.6	0	11.3	Yes	21	4	3.37	6.9	39.02	285.96
P_02_H03	DP212	45.1571	89.3314	20.3808	2.78222	28.1546	80.9383	14.2161	2.96244					88.8376	61.5848	11.1187	11.1616	2.8	3	10.5	Yes	24	6	29.86	20.29	28.75	0
P_02_A04	DP213					36.5182	72.8011	10.0468	2.08163	96.7771	30.7645	5.01377	9.91397	86.004	48.1696	6.59829	7.00013	2.4	1	10.5	Yes	18	2	6.34	3.8	192.26	0
P_02_B04	DP214	71.7843	87.4008	20.0179	2.88655	45.8237	82.3797	14.4047	4.59013	97.7157	76.3788	16.3104	15.9049	84.2894	70.4928	11.9606	8.35353	3.4	2	10.1	Yes	21	3	94.64	86.55	164.86	330.71
P_02_C04	DP217	37.8784	77.5131	15.4888	4.99049	22.5367	74.3352	9.59172	2.36938	91.709	71.0302	15.3743	14.7637	79.6917	61.5054	8.57504	10.0819	3	2	11.3	No	24	4	3.35	5.34	57.29	192.04
P_02_D04	DP218	63.7012	85.4892	16.5838	2.70421	39.5888	83.5078	12.4673	2.11317	76.1387	76.6511	16.0039	8.11919	75.6616	67.5219	10.9408	6.6649	3.1	2	10.2	No	26	3	93.9	92.15	173.97	13.7
P_02_E04	DP222	69.5014	86.0526	18.7135	4.4511	26.7252	82.3548	12.3238	2.10954					79.4096	67.6984	11.7645	10.038	3.9	1	10.1	No	23	4	68.64	59.7	212.14	11.41
P_02_F04	DP227	48.687	87.3435	16.2738	2.4619	23.6115	82.8893	12.6723	1.86448					79.3255	70.1152	11.7596	8.58053	2.7	5	9.3	No	22	5	80.35	76.7	138.22	1.04
P_02_G04	DP228	90.6246	79.1556	15.7069	10.409	68.7443	79.413	12.8644	7.2803	97.8727	67.8127	15.977	12.1277	88.8953	61.9791	9.40043	11.4795	2.6	1	9.3	No	20	6	106.94	106.8	199.97	78.92
P_02_H04	DP230	72.5404	75.6878	13.1008	5.06099	47.9033	75.4318	10.8993	3.96237	91.8486	73.133	15.1517	8.87346	90.2098	59.9415	8.97017	9.26706	3	0	8.1	Yes	15	3	19.31	19.53	41.69	215.52
P_02_A05	DP236	70.0869	70.5492	12.5869	5.05347	49.6232	66.6523	9.49443	4.5288	97.3992	71.6593	15.4283	10.27	93.051	45.5823	6.60416	11.1928	2.9	2	9.3	No	24	4	34.45	39.83	129.34	117.1
P_02_B05	DP241	57.5693	74.9405	12.6111	4.90934	51.0157	69.846	9.82831	4.76812					86.2482	65.8203	9.98665	8.9529	2.5	0	10.5	No	18	3	36.42	47.55	57.41	3.23
P_02_C05	DP242					36.0716	81.2069	12.4882	2.5559					91.0441	60.087	9.39955	7.65536	2	1	12.6	No	20	3	0	0	41.14	0
P_02_D05	DP244	87.3392	81.9705	13.9371	4.90537	22.7525	76.5421	8.79629	1.84103	98.5601	52.9142	10.2655	16.3124	90.3378	52.9765	7.08311	10.2902	4	1	13	No	24	3	76.2	69.68	78.42	10.51
P_02_E05	DP246	71.2361	73.6449	14.4106	4.8831	24.7917	79.9421	11.5912	2.00305	96.4739	48.946	7.56529	9.90264	90.8325	50.83	8.07701	9.07817	3	1	8.9	Yes	20	5	23.89	21.19	181.43	208.84
P_02_F05	DP250	90.2925	70.7383	12.8902	7.60269									93.2706	44.51	5.526	10.7295	2.9	0	8.5	Yes	18	6	36.22	34.9	119.16	18.02
P_02_G05	DP254	86.6266	83.2234	16.1166	5.10522	63.1088	75.9298	13.1769	5.57889					88.4148	72.5133	11.9637	8.75285	2.5	1	13.4	Yes	28	5	97.8	91.96	61.96	10.73
P_02_H05	DP256	66.6977	62.5433	8.29523	2.78168	32.678	71.8637	7.85873	1.29721	97.5003	38.2391	5.48442	3.42125	88.7203	50.0365	6.61515	3.52351	3.9	1	12.2	No	25	6	17.43	22.28	100.56	88.89
P_02_A06	DP258	90.0434	67.9811	12.1821	4.69808	47.1203	75.0677	10.6834	3.04321	94.8093	61.9216	12.4733	15.6285	85.2868	59.482	8.96633	7.01931	3.5	1	8.1	No	22	5	21.5	17.67	164.27	5.32
P_02_B06	DP259	89.8321	83.5416	17.906	2.71439	66.2103	78.7078	13.0936	2.29273	96.3039	76.5198	19.0701	5.20797	85.4199	65.595	10.5654	4.99804	2.8	2	10.9	Yes	27	5	94.49	87.02	131.79	13.36
P_02_C06	DP260	94.2738	46.0908	5.08756	10.6371	55.7304	65.9915	6.35603	5.25798	99.2534	57.4315	8.63597	16.6068	89.4064	58.3716	6.30073	10.0235	3.5	0	10.1	No	22	3	0.76	19.87	82.95	124.15
P_02_D06	DP261	63.2032	87.3614	19.3218	3.96533	29.5449	86.5667	15.0453	2.54608	96.4723	80.1815	20.3258	13.3837	85.7289	64.9062	11.3472	9.59974	3.1	0	10.1	Yes	23	4	29.82	24.46	109.25	18.16
P_02_E06	DP262	62.7564	87.5217	19.3775	3.8571	30.0014	86.6981	14.8959	2.56712	96.2432	79.947	20.1658	13.4083	86.2768	65.0946	11.2743	9.41155	2.8	3	12.2	No	28	4	41.39	33.57	152.96	23.02
P_02_F06	DP263	57.3229	82.2365	17.2947	3.3672	31.8452	80.7831	14.4695	3.90058	97.4331	73.6362	18.6102	8.09156	91.161	63.4532	9.7276	5.8449	4.7	4	12.2	No	35	4	39.4	30.91	169.26	349.7
P_02_G06	DP264	77.8406	74.9118	13.2539	8.73249	49.7452	79.7851	12.3783	4.69994					93.3791	50.1075	6.62382	10.4436	3	1	13	No	22	4	15.24	20.14	165.51	117.54
P_02_H06	DP267	81.6583	75.9069	11.2088	7.91734	41.4725	83.8681	12.7373	2.98344					85.1736	67.4323	9.64559	8.03794	3	2	12.2	Yes	23	3	0.54	2.54	54.94	13.69
P_02_A07	DP268	47.4293	86.2658	19.4902	1.65439	39.4381	81.2661	13.6115	2.22069	97.9012	74.7841	16.5765	6.47983	81.777	69.655	11.6003	5.70859	3	0	11.8	Yes	22	3	28.71	30.8	56.51	123.89
P_02_B07	DP269	70.9801	85.4341	16.0238	5.95827	43.0319	84.8644	14.24	4.42603	96.3957	79.1293	17.9015	15.2208	85.2232	71.0528	11.499	11.9579	3.2	1	11.3	Yes	26	4	25.52	26.06	42.38	34.91
P_02_C07	DP273	69.6871	75.7204	12.7074	4.47668	29.7222	81.8571	13.5505	2.3688					83.0044	66.6176	10.995	10.36	4.1	0	12.2	No	25	5	30.66	34.95	130.4	1.66
P_02_D07	DP274	87.0865	77.7049	13.4702	4.51163	56.0266	79.6502	9.87232	4.57749					93.9571	54.9936	6.76876	8.94016	3.5	1	10.1	No	18	5	89.72	86.11	205.82	8.45
P_02_E07	DP277	75.6752	72.477	13.4101	8.45179	36.9329	80.1941	9.32079	3.11634	99.4222	51.1799	5.70121	11.24	93.1037	57.3215	7.11754	9.34165	3.1	0	13.8	No	27	3	6.85	6.13	69.93	403.44
P_02_F07	DP279	72.3408	83.2956	16.5338	3.61705	27.1062	80.1847	10.2578	2.04933	87.9814	66.6568	10.5522	10.2554	79.6714	68.0747	10.126	7.29939	3.5	2	11.8	No	26	3	97.25	94.6	100.65	177.69
P_02_G07	DP280	49.1406	74.0233	12.2565	3.93076	24.6076	80.1322	10.6304	1.79019	98.1325	78.8974	16.3942	8.8924	85.096	60.3611	8.79933	8.24149	2.9	2	8.5	No	34	3	76.81	64.05	199.39	384.92
P_02_H07	DP281	53.8442	82.8865	17.2197	4.27133	29.6551	74.2511	12.4701	2.89696	73.8714	81.362	17.1974	7.2373	88.5466	66.7655	11.1307	11.1982	3.6	6	8.5	No	30	6	58.49	64.57	99.54	33.25
P_02_A08	DP282									99.2431	55.8452	10.2664	16.9817	97.986	42.9109	6.18437	12.5522	3.3	0	8.9	No	20	5	1.17	5.02	10.92	160.27
P_02_B08	DP284	59.8995	78.4883	12.7178	3.73625	63.1422	76.1176	11.3484	3.56444					82.1592	69.3692	11.0508	7.45764	3.5	1	9.7	Yes	20	6	95.87	98.83	209.04	5.97
P_02_C08	DP285	75.0402	62.148	9.11259	5.91678	55.8489	65.7254	7.68199	4.26739					90.9784	42.9474	5.53959	9.65085	2.3	0	10.9	No	24	2	7.03	5.54	48.09	16.95
P_02_D08	DP286	81.322	74.5631	14.2353	6.42336	39.566	79.5944	10.6185	3.18144	91.6312	81.4695	15.7315	14.0328	88.7151	62.2327	8.98808	8.804	4.2	2	11.3	No	20	5	2.26	8.01	82.25	67.06
P_02_E08	DP289	50.4213	87.2108	19.4475	2.61945					97.1834	73.9339	16.4073	10.397	85.86	66.8495	11.5314	8.08968	3.2	9	9.7	No	27	6	42.62	39.05	104.42	197.79
P_02_F08	DP290	90.1298	68.4717	17.1643	5.91445	42.0418	64.876	7.85357	4.00461					90.4536	46.9958	6.86827	9.033	3.3	1	8.1	Yes	17	4	2.43	6.62	112.01	13.33
P_02_G08	DP291	87.6006	80.2311	16.4388	3.97176	38.4933	80.293	11.8625	2.20538					79.5862	61.7534	9.61267	6.54971	3.9	0	10.9	No	27	4	88.69	81.08	212.38	9.68

## Sheet: Cohort 2 (Fig. 3)
Well_ID	Sample_ID	No_of_pregnancies	Time_sinces_last_pregnancy	Age	FV2_titer	FV6_titer	Total_IgG1_FUC	Total_IgG1_GAL	Total_IgG1_SIAL	Total_IgG1_BISECT	FV2_IgG1_FUC	FV2_IgG1_GAL	FV2_IgG1_SIAL	FV2_IgG1_BISECT	FV6_IgG1_FUC	FV6_IgG1_GAL	FV6_IgG1_SIAL	FV6_IgG1_BISECT	GLURP_IgG1_FUC	GLURP_IgG1_GAL	GLURP_IgG1_SIAL	GLURP_IgG1_BISECT
A10	DF-NC1						94.4932	62.6844	8.58443	14.4917
B10	DF-NC2						87.7794	62.9064	8.44995	13.318
C10	DF-NC3						96.3455	64.877	9.33716	14.2039
D10	DF-NC4						95.7613	60.658	7.79965	16.7737
E10	DF-NC5						87.4172	60.7787	7.96144	15.5702
F03	NF002	1	2	24	0.309617	1.16219	82.362	54.6435	8.52202	9.30874	46.7258	75.5633	11.9728	6.04783	29.7878	75.7186	10.6388	4.99066	70.1438	74.9496	15.1169	7.93047
B03	NF004	6	0.7	41	0.324694	0.189719	81.8682	51.8415	6.96181	8.90072	21.2752	67.4258	8.54492	7.09494	21.3133	68.263	9.45835	6.58602
H02	NF005	2	0.1	23	0.363949	0.722827	87.2273	45.9501	6.98037	10.7102	73.3902	55.8993	9.08037	6.90698	26.8184	62.5108	7.95992	7.29098
H01	NF007	3	0.1	32	0.531418	0.286987	91.0943	51.7513	7.8305	9.21814	44.8413	69.0412	9.97118	6.67555	51.2966	56.647	7.62119	6.71287	94.9795	71.1547	10.9536	11.3399
G02	NF008	1	0.4	21	0.366447	1.42529	81.8408	56.8384	9.34494	6.8322	43.8208	73.0187	12.6322	4.21659	27.2686	73.3105	11.2928	4.5584
D01	NF009	11	0.1	45	0.583638	0.886084	88.7927	54.5581	7.55811	12.6865	25.6304	71.9889	8.83396	7.64817	17.9311	72.8024	7.97273	8.03551
A01	NF010	3	0.3	29	0.976849	0.664921	79.0552	60.1305	10.4025	9.62996	50.3379	76.2927	13.0406	6.97364	30.2505	78.7787	13.959	6.42418	74.7873	78.5334	17.095	11.2112
G01	NF012	3	0.6	19	0.532102	0.95254	89.0692	51.7619	8.87774	10.751	90.0147	34.2909	5.74935	7.66233	30.8653	66.1686	9.56177	8.08728	86.2161	62.8464	11.5717	12.17
D07	NF013	3	0.1	34	0.0313736	0.683661	88.8689	50.137	7.96063	12.6668					16.6774	73.2414	11.3	9.33045	72.7349	65.6298	14.1174	11.7728
E01	NF015	2	1	23	0.192033	0.738541	83.395	60.8684	7.93056	10.0338	39.443	71.7592	10.5983	8.96887	26.7742	68.4113	8.00203	7.81926	99.0333	77.6397	13.787	17.9588
A06	NF016	2	0.4	29	0.0187944	0.990607	86.5626	49.2891	8.46122	10.7677					33.5982	69.5872	12.1407	6.46158	82.2884	62.2159	12.8916	10.7466
D08	NF017	2	5	33	0.0319535	0.55555	92.1651	40.9563	6.53053	14.9901					30.6531	72.4912	13.7839	6.35135
E06	NF019	0	0	18	0.118387	0.837862	90.6599	51.2488	6.67803	10.2995					20.1	73.4043	9.30471	7.41818
D02	NF020	6	4	39	0.446739	1.93002	71.1946	60.7219	11.2731	7.87619	22.3069	75.9514	13.2829	7.57142	18.9357	79.6999	13.407	6.54453	75.3844	74.6974	16.5982	5.41721
E02	NF021	4	4	38	0.391278	0.398043	91.9395	53.3463	8.17245	10.1401	30.3734	66.6152	8.95896	8.28185	41.2118	71.1893	10.8918	7.68132	93.9258	63.9262	11.0367	8.8482
F01	NF022	5	2	36	0.534704	1.53557	82.3055	63.1911	11.9359	9.98362	39.3256	80.9875	16.4859	7.26072	29.9434	79.7687	14.3603	6.62109
F05	NF023	8	2	35	0.0308532	1.1867	85.0614	55.1266	8.46035	6.80964	38.1677	71.4599	10.7927	5.49385	34.7173	77.5732	11.112	3.60741
E07	NF024	2	1	29	0.0460939	0.678387	89.3806	49.6553	7.27175	11.5907					26.4975	73.9942	9.73345	5.65606	97.3617	60.8686	10.2053	13.1045
A02	NF025	8	0.5	40	0.471392	0.489382	92.3181	55.9606	10.3405	10.0168	33.4041	77.8079	16.6344	5.91173	28.6711	81.1514	17.2419	5.34997	51.2793	86.4713	23.7186	6.21754
E05	NF026	0	0	25	0.0298867	1.32869	93.7153	49.7389	7.25085	9.60734					26.077	69.2439	8.69744	4.46595	99.424	57.3958	10.5779	5.38506
D03	NF027	1	1	19	0.314702	1.10191	92.2128	46.7463	7.27149	13.3039	53.0133	69.2021	10.905	8.1721	40.0597	64.0794	7.87297	9.24048	97.8347	54.6898	9.92262	14.5229
C09	NF029	0	0	30	0.0286228	0.0683391	83.5	57.7606	7.64481	10.8917
A04	NF030	1	6	22	0.257888	0.677963	89.7095	62.3238	9.61121	12.6062	80.8714	74.1963	12.735	11.6646	24.3921	86.1285	15.8811	7.19576	40.7538	88.2827	20.7867	5.51896
D04	NF031	7	6	42	0.241068	0.201193	84.5252	56.9166	9.20708	7.82408	35.9756	69.341	12.0594	7.19703	33.8694	78.5326	14.252	5.87101
B07	NF032	5	7	40	0.0385081	0.740866	93.0902	42.8589	6.51936	8.06057	62.8553	52.6389	8.66509	5.49149	42.5965	61.2688	9.48574	5.64383	97.2616	61.4407	11.6883	8.35008
D06	NF033	1	3	26	0.00513527	0.851823	84.9394	55.4564	8.22726	10.8353					15.765	75.1566	11.0326	5.20086	97.92	76.1726	14.7838	9.98746
D05	NF035	8	1	42	0.243318	1.27853	91.0257	53.9106	8.50772	11.4481	47.3661	63.3149	9.70442	10.2894	24.4026	78.6788	12.1912	5.26728
A08	NF036	1	0	54	0.047077	0.613241	88.7934	47.0247	7.10291	10.8774	32.5166	70.2521	9.73203	8.44124	34.0225	67.5295	9.80108	7.78903	99.055	37.6083	5.04954	19.6804
E03	NF038	5	2	28	0.313157	0.572086	86.782	54.5532	8.17324	9.46334	36.268	72.916	9.92505	7.67535	25.716	77.5251	11.5598	5.84877	99.144	46.1845	4.32941	9.78817
G09	NF040	0	0	23	0.00914592	0.0402522	83.4128	64.2055	9.48599	8.90996	29.8034	74.5747	12.7514	9.28884
A05	NF041	6	7	43	0.0747668	1.59252	86.9386	54.8101	7.47851	10.2441	29.5091	72.735	9.31452	7.28933	23.5412	66.8355	7.31305	6.55761	99.2204	61.8833	9.53936	9.83659
H03	NF042	0	0	23	0.268211	1.19727	83.177	60.3534	9.95317	8.9324	77.6542	69.9617	13.733	8.4752	28.6338	78.3392	12.178	5.89747
B05	NF044	0	0	22	0.0298208	1.42679	79.7879	62.9906	9.22639	10.7424					28.0387	76.5172	11.5228	6.58357	95.7684	80.5509	18.1084	9.99575
H05	NF045	1	0	25	0.0559122	1.00387	90.511	58.0945	8.9829	10.5539	57.8487	67.8618	11.5391	7.52111	32.9666	73.7901	11.2112	6.6128	87.3164	72.1269	14.3585	14.2081
H09	NF046	1	2	28	0.00515007	0.0408794	94.0889	52.3215	7.74735	10.2495
F04	NF048	4	2	30	0.215717	1.25689	91.8112	63.0404	12.5374	9.826	48.9001	77.5897	16.8908	9.97964	52.933	81.3673	15.5101	4.93734
F02	NF050	0	0	23	0.379177	1.8239	87.5668	59.5487	9.58352	7.61884					34.0343	83.368	14.2386	5.44975	99.2043	65.8037	11.3723	11.2455
A09	NF051	4	1	41	0.0871243	0.0693829	90.8342	59.4671	10.2628	9.42026
C01	NF052	7	3	38	0.638005	0.609371	88.6415	47.6858	6.27042	11.9844	30.8989	61.6534	7.11267	7.51745	31.4516	65.7757	7.49118	6.59368	98.733	50.8491	6.85918	8.74487
C08	NF053	3	11	40	0.0548171	0.569561	88.9541	58.0748	7.38296	10.8794	79.3096	69.477	11.2195	9.60894	65.8195	72.1865	11.9941	8.80324
G06	NF059	6	2	40	0.00543126	0.818216	85.5626	49.7895	7.18961	13.0208					15.2103	76.724	13.936	5.54266
F06	NF060	1	0	23	0.0490453	0.8265	85.3489	52.2534	6.9205	9.0757	27.1208	77.9663	14.4402	5.08222	18.6009	69.3081	8.54302	5.6998	91.1465	68.1241	13.5212	4.97126
C03	NF062	2	1	29	0.322673	0.745891	85.8955	50.7701	8.40359	12.0799	37.7718	71.2653	12.1698	8.36948	23.5726	66.1913	9.95428	7.66725
B02	NF064	2	2	32	0.451864	0.798146	83.0418	58.5108	9.54693	8.67206	33.7081	75.5067	10.8682	6.94406	20.287	79.1979	12.4932	5.48669	93.4304	65.355	12.3054	14.6835
G07	NF065	2	2	24	0.0943357	0.646053	89.6368	57.6631	9.49265	9.70072	72.3634	62.3025	10.1383	7.83555	45.8908	67.2647	10.9555	6.64374
A07	NF066	1	4	41	0.0180716	0.778088	88.4648	56.4601	7.88131	8.93491	32.3002	64.622	10.8943	6.99992	19.7878	69.9117	9.68657	5.94389	93.9207	46.6976	8.02508	12.9151
H04	NF068	4	1	32	0.203331	0.653024	90.0339	60.6777	10.2935	8.90764	31.449	76.815	11.8624	6.89381	15.3548	80.3129	10.9715	6.72468	78.2175	67.2365	13.3396	12.505
G04	NF070	5	3	30	0.162108	0.942877	82.6417	60.5098	9.59859	7.55903	17.8519	75.872	12.2915	6.62611	21.9206	75.9394	12.4002	4.7972
H06	NF071	1	2	23	0.147373	0.789161	87.458	56.3451	9.48044	9.84581	62.3417	66.547	12.1547	8.499	45.3153	75.9192	13.6095	6.18137	54.2788	69.9676	15.0997	7.12359
B06	NF072	2	1	19	0.0368583	0.911025	88.7846	41.7771	5.92172	4.70746	38.0709	64.7828	10.5303	3.97125	27.4664	61.7198	7.32767	3.64063	95.9767	47.3918	7.1672	4.09802
C07	NF075	2	3	35	0.0190996	0.686153	89.7558	60.4197	9.98497	7.77176	43.6469	75.0611	12.3693	6.79067	29.6683	85.0368	16.9075	4.37878
C04	NF077	2	2	26	0.241679	0.718094	83.6303	60.1009	7.94309	10.7065	76.5489	63.9778	7.72213	10.0165	35.7696	72.2883	8.44245	7.56731	91.8243	77.7733	12.2112	11.3584
B09	NF080	5	9	42	0.0487173	0.0374868	92.0408	70.4029	12.783	10.2182					74.9609	82.198	14.7112	7.15423
F09	NF081	6	7	48	0.0175948	0.0734934	92.092	59.4917	9.61877	9.95858
G08	NF082	0	0	19	0.000953488	0.422217	93.3857	63.7842	11.1734	9.93919					29.5255	79.2966	13.9048	6.95395
B08	NF084	0	0	17	0.0042609	0.596738	86.6958	61.2233	10.2851	10.2347					24.9589	79.4817	12.3726	6.97717	37.5051	85.8026	21.5223	5.61581
C02	NF086	6	1	35	0.449078	0.409289	94.3778	54.0815	8.43046	11.4	56.9369	63.0147	9.11771	10.631	45.1419	67.528	10.5004	9.26653	96.7313	75.1804	15.5747	9.79265
H08	NF090	0	0	21	0.0303626	0.420224	89.2388	58.9761	9.88519	9.67346					49.97	69.2747	10.3828	8.6084	97.9361	63.7161	12.6209	15.1325
C06	NF091	0	0	23	0.118232	0.893284	75.0832	66.1103	10.8747	8.60167	41.6691	73.6464	13.3764	8.37914	21.2744	76.3636	11.7873	7.12329	90.9618	84.0318	18.8894	11.0742
A03	NF092	3	2	24	0.358064	0.37298	86.9513	48.5554	6.45109	9.64668	47.4773	68.0689	10.0979	6.95184	24.5492	67.2731	8.23332	6.3193	92.5608	68.5025	13.566	11.2314
G03	NF093	5	2	31	0.29655	0.751688	87.9887	44.9847	7.93035	10.7107	33.5036	61.1274	9.32475	9.17918	24.9086	71.9176	10.5472	4.65221	96.0883	59.2973	11.2394	12.6836
E08	NF094	5	2	38	0.0358452	0.523386	79.5581	48.9557	6.08995	12.2754	39.111	62.8742	6.82778	8.92824	19.0889	74.7643	9.11833	6.58022	92.7905	62.7975	10.2006	17.8525
G05	NF095	1	4	26	0.108883	1.08786	86.5854	57.7838	10.4826	10.0945	72.6136	67.1302	14.8338	8.03157	41.287	75.6211	13.751	5.85598	97.4928	63.7567	11.8776	11.6018
F08	NF096	2	3	31	0.0541219	0.512291	79.7082	60.3117	9.57067	9.59951					14.4848	76.2897	10.579	5.96835
B01	NF097	5	6	42	0.757603	0.804625	86.4715	45.1234	6.31742	11.8369	24.9715	57.9895	7.34222	9.85074	18.5921	60.7102	7.39586	8.45839
B04	NF098	1	1	27	0.169601	0.852269	88.6251	47.54	5.89288	9.92838	26.5686	67.828	7.53061	6.98022	12.567	72.0179	8.11317	6.03254	90.5464	69.6149	13.394	10.0907
D09	NF100	2	1	35	0.0222995	0.0567107	95.5786	53.3521	7.75255	10.9222
H07	NF105	2	6	29	0.0999688	0.636477	87.6968	60.2072	10.3228	7.05385	49.5489	73.1462	12.553	6.01605	37.469	75.6213	11.8968	5.0019	93.0771	74.4613	17.6286	5.16426
E04	NF106	8	1	39	0.23696	0.157232	88.9682	41.1343	6.00698	11.8692	35.7906	56.6656	7.18937	8.65523	28.79	69.4841	8.73722	5.59388	96.7211	48.608	9.01365	20.4986
C05	NF108	0	0	23	0.0179465	1.36661	88.1678	55.5497	7.88332	8.93564					22.9314	74.1182	10.8005	7.07812	97.6582	82.9753	17.4494	8.2637
E09	NF109	0	0	21	0.0202344	0.0183638	90.946	56.435	8.31362	11.1009
F07	NF110	0	0	22	0.0694686	0.675141	86.2591	61.3149	10.8416	9.93831	80.008	59.1052	9.91829	7.42999	34.4485	70.436	9.99086	5.37365	97.5497	79.995	18.4781	6.54999

## Sheet: Vaccine cohort (Fig. 4)
Well_ID	Arm	Sample_ID	VAR2CSA_IgG1_FUC	VAR2CSA_IgG1_GAL	VAR2CSA_IgG1_SIAL	VAR2CSA_IgG1_BISECT	Total_IgG1_FUC	Total_IgG1_GAL	Total_IgG1_SIAL	Total_IgG1_BISECT
F03	Germany	002 V7	99.126	80.0583	16.6029	6.04112	83.9781	58.1564	7.48136	11.5743
G03	Germany	004 V7	99.1247	77.9719	14.9473	5.60721	94.6785	61.0096	8.75525	16.6877
H03	Germany	005 V7	99.3387	80.3739	16.6684	6.35048	93.7701	69.8532	11.2927	10.6953
A04	Germany	006 V7	99.5045	69.1549	11.6843	5.42258	96.1416	57.2677	8.15273	16.2305
B04	Germany	008 V7	99.2469	83.2401	16.8544	4.73215	94.2083	65.2082	9.47182	10.5517
C04	Germany	011 V7	98.6656	77.7538	14.4053	5.08065	94.707	58.2652	8.71995	10.5951
D04	Germany	013 V7	99.3226	76.4001	16.5181	5.51533	95.8062	58.7696	9.03482	13.0446
E04	Germany	014 V7	99.115	58.2003	10.2572	4.68148	93.6129	52.2261	7.05645	10.2551
F04	Germany	015 V7					94.6932	57.5887	8.3811	17.3772
G04	Germany	016 V7	99.4208	74.163	15.3532	5.61855	95.6644	53.7426	8.53299	12.598
H04	Germany	018 V7	99.2938	77.3126	13.0468	4.18899	96.3216	60.4955	8.17979	12.029
A05	Germany	020 V7	98.6856	77.0032	17.5504	4.90679	94.2467	63.8826	9.8896	9.65814
B05	Germany	021 V7	99.3355	68.2997	11.0541	4.71991	95.3748	57.8183	8.23752	13.1062
C05	Germany	024 V7	99.4546	76.1482	15.1233	7.69717	90.9738	60.7185	7.98342	13.7525
D05	Germany	025 V7	98.6779	57.3169	11.0447	6.25574	91.4577	65.0941	9.3526	13.2219
E05	Germany	026 V7	99.2416	68.6486	12.8235	4.45572	92.2722	54.4479	8.53748	12.3062
F05	Germany	027 V7	99.2711	74.7558	13.6375	8.15604	96.255	57.6962	7.89939	13.4728
G05	Germany	032 V7	98.5365	79.1328	18.3193	4.71849	97.7057	63.3872	10.2805	11.3652
H05	Germany	033 V7	97.9504	65.604	11.1569	5.57626	95.9695	61.5386	9.15372	12.6626
A06	Germany	034 V7	99.3618	77.0818	14.2045	4.45668	91.2254	60.9553	8.2344	9.99136
B06	Germany	035 V7					88.3797	62.0522	8.46455	11.8979
C06	Germany	036 V7	98.3159	69.909	14.0148	5.36371	92.8303	58.9883	8.53763	10.9535
D06	Germany	038 V7					98.0674	52.6279	7.76979	12.9516
E06	Germany	039 V7	99.088	63.5394	12.2944	5.89931	94.6842	59.097	8.74986	14.087
F06	Germany	040 V7	99.2162	81.3189	15.1538	3.57789	96.9815	55.7449	7.24714	10.1755
G06	Germany	042 V7	99.475	83.2948	18.425	5.66428	92.5944	62.1082	8.50895	12.7103
H06	Germany	043 V7	99.3899	74.3356	13.0252	6.45176	95.725	60.3262	8.99327	13.1413
A07	Germany	044 V7					96.27	67.4424	11.9184	12.4074
B07	Germany	047 V7	99.3702	76.6756	15.7893	5.59674	96.0043	54.4395	8.14469	11.2609
C07	Germany	051 V7	99.4879	80.2251	15.1237	5.85282	96.9223	62.8939	8.75943	11.3808
D07	Germany	053 V7	98.4244	62.9231	11.5651	6.86309	94.272	61.0061	9.4226	15.3142
E07	Germany	055 V7	98.6714	74.6334	14.0116	4.92872	93.5371	64.5852	10.0484	9.75359
F07	Germany	056 V7	99.0152	78.2007	16.041	4.68574	95.6766	58.2458	8.44101	12.6705
G07	Germany	058 V7	99.4422	78.8604	15.4882	6.6703	94.0204	65.2826	9.61975	14.2944
H07	Germany	060 V7	99.3608	77.3484	12.8112	4.91381	89.4244	54.8519	6.71075	9.46443
A08	Germany	062 V7	99.1453	74.9452	13.0901	2.43745	93.7581	56.2418	6.31777	7.41229
B08		DF-NC1					93.2085	63.3	9.94941	14.8309
C08		DF-NC2					85.0496	63.4606	9.52724	13.0667
D08		DF-NC3					95.0603	64.6481	10.616	14.09
E08		DF-NC4					94.4865	60.7297	8.55495	16.0665
F08		DF-NC5					85.4825	61.0491	8.67028	15.4861
A01	Benin	PAM 202 V7	97.5286	77.7733	17.5269	3.22739	84.2208	63.1836	11.0502	9.27524
B01	Benin	PAM 203 V7					94.4793	58.5169	9.17128	11.23
C01	Benin	PAM 204 V7	98.3959	51.5128	8.35339	5.26352	89.9523	59.2652	8.7241	10.04
D01	Benin	PAM 205 V7	96.3205	61.5542	12.152	4.13425	93.33	58.8209	9.86249	13.328
E01	Benin	PAM 206 V7	99.1144	73.4081	12.7059	4.43532	86.0063	56.2641	6.01181	9.00377
F01	Benin	PAM 208 V7	98.9411	75.874	14.0083	5.92637	89.9447	48.7978	6.5049	11.2406
G01	Benin	PAM 209 V7	98.6989	54.0796	9.82418	3.72738	93.641	53.0964	7.64443	9.59415
H01	Benin	PAM 210 V7	98.2216	50.2839	9.62876	4.16653	86.2909	56.5268	8.53451	9.11038
A02	Benin	PAM 215 V7	99.1558	56.3567	10.3124	4.11211	89.3923	52.3066	8.55428	10.5475
B02	Benin	PAM 217 V7	99.2815	66.2072	12.1078	4.32479	94.2801	57.0379	8.37909	8.97254
C02	Benin	PAM 219 V7	99.0246	71.8346	13.0119	3.43773	93.9495	57.1991	8.79695	10.5272
D02	Benin	PAM 220 V7					88.4259	60.8428	10.211	8.9685
E02	Benin	PAM 221 V7	99.1306	69.3524	12.1989	4.4015	93.7427	56.1792	7.72012	10.8392
F02	Benin	PAM 222 V7	99.0599	51.2936	8.47586	3.38364	93.6959	50.1369	6.9188	10.4708
G02	Benin	PAM 223 V7	98.8317	51.3963	9.06696	4.12572	95.3775	60.3841	9.30876	9.63737
H02	Benin	PAM 225 V7	98.8797	73.6752	13.2265	2.28464	90.8064	57.308	8.19603	4.81633
A03	Benin	PAM 226 V7	98.974	69.9048	13.2967	4.13499	91.2958	57.0632	8.94447	8.9962
B03	Benin	PAM 227 V7					90.6602	50.0645	6.51256	7.62168
C03	Benin	PAM 228 V7	99.1692	65.9551	13.4524	2.915	93.5939	55.6868	8.69755	7.80165
D03	Benin	PAM 231 V7	97.0946	72.1604	14.3481	4.07248	86.6292	52.168	7.95161	10.9924
E03	Benin	PAM 232 V7	97.9954	60.5825	10.9508	3.00421	91.0929	53.2955	6.49745	6.03281

## Sheet: Codes for LC-MS data
Cohort	exp. Number	Plates ID
Pregnant cohort	38098IM5	2 Plates per antigen named with antigen
Non-pregnant cohort	38010IM5	Plate1 = Total IgG; Plate2 = VAR2CSA; Plate3 = VAR6; Plate4 = GLURP
Vaccine cohort	38047IM5	Plate1 = VAR2CSA; Plate 2 = Total IgG

## Sheet: Fig.5 a-c
Sample ID	anti-VAR2CSA_AU	VAR2CSA_IgG1_Fuc	CD107a_expression_%
1	32.4694	21.2752	29.63
2	58.3638	25.6304	37.09
3	53.2102	90.0147	8.83333
4	44.6739	22.3069	40.9233
5	25.7888	80.8714	12.6033
6	26.8211	77.6542	0.803333
7	5.48171	79.3096	6.21667
8	16.2108	17.8519	30.7833
9	75.7603	24.9715	36.0233
10	6.94686	80.008	6.56333
11	59.1	28.205	38.26
12	4.86	25.887	6.23333
13	80.58	30.573	39.2367
14	67.82	97.422	16.51
15	84.15	97.969	9.18
16	50.07	97.962	11.3767
17	13.6	95.225	1.78
18	18.01	34.519	26.6933
19	12.3	34.557	28.5967
20	19.87	94.274	1.49667

## Sheet: Fig. 5d
[µg/mL]	PAM1.4-IgG1 afuc		PAM1.4-IgG1		IgG
0.08	0.1917	0.1988	0.1369	0.1375	0.0842	0.0838
0.16	0.2717	0.2539	0.2073	0.2479	0.1086	0.1147
0.31	0.443	0.4196	0.3167	0.3156	0.0535	0.0603
0.63	0.7231	0.7383	0.5059	0.5329	0.0651	0.0473
1.25	1.1091	1.0011	0.8157	0.8568	0.079	0.0867
2.5	1.5978	1.6238	1.2642	1.2605	0.0606	0.0666
5	2.1922	2.2202	1.6987	1.673	0.0829	0.0662
10	2.489	2.4787	2.0477	2.1897	0.112	0.1117

## Sheet: Fig. 5e
[µg/mL]	PAM1.4-IgG1 afuc			PAM1.4-IgG1			IgG
0.08		1.73	3.69		0.16	0.31		0.18	0.71
0.16		1.41	3.73		0.68	0.2		0.23	1.11
0.31	6.53	4.27	6.12	1.35	0.23	0.8	0.54	0.14	0.44
0.63	9.99	5.45	8.19	1.14	0.35	1	0.91	0.23	0.93
1.25	12.04	6.37	9.41	2.08	0.13	1.5	1.47	0.23	0.51
2.5	10.46	7.47	6.86	1.41	0.22	1.08	1.82	0.19	0.39
5	15.29	7.14	6.05	1.27	0.27	0.43	1.6	0.49	0.42
10	10.24	8.97	15.87	1.21	0.3	1.22	2.57	0.51	1.43
